# Supplementary material for: Effect of Motility Factors D-Penicillamine, Hypotaurine and Epinephrine on the Performance of Spermatozoa from Five Hamster Species
Source: Biology (Basel). 2022 Mar 30;11(4):526. doi: 10.3390/biology11040526 (PMC9032960; doi:10.3390/biology11040526)
Supplement: Supplementary file 1 [file biology-11-00526-s001.zip]

Archive with 1 entries (1 files):
- biology-1603700-supplementary.pdf
